# Supplementary material for: Revisited Upper Reference Limits for Highly Sensitive Cardiac Troponin T in Relation to Age, Sex, and Renal Function
Source: J Clin Med. 2021 Nov 25;10(23):5508. doi: 10.3390/jcm10235508 (PMC8658212; doi:10.3390/jcm10235508)
Supplement: Supplementary file 1 [file jcm-10-05508-s001.zip]

Archive with 1 entries (1 files):
- jcm-1400916.pdf
